# Supplementary material for: Systematic Analyses of the Role of the Reader Protein of N6-Methyladenosine RNA Methylation, YTH Domain Family 2, in Liver Hepatocellular Carcinoma
Source: Front Mol Biosci. 2020 Dec 2;7:577460. doi: 10.3389/fmolb.2020.577460 (PMC7738478; doi:10.3389/fmolb.2020.577460)
Supplement: Supplementary Table 2 — Enrichment plots from gene set enrichment analysis (GSEA) in MSigDB collection c2.cp.kegg.v6.2.symbols.gmt). [file Table_2.xlsx]

## Sheet: Sheet1
Enrichment plots from gene set enrichment analysis (GSEA) in MSigDB collection (c2.cp.biocarta.v6.2.symbols.gmt, h.all.v6.2.symbols.gmt)
Gene set name	SIZE	ES	NES	NOM p-val	FDR q-val	FWER p-val	RANK AT MAX	LEADING EDGE
HALLMARK_MITOTIC_SPINDLE	197	0.767194	2.11561	0	0.00240561	0.002	10055	tags=89%, list=18%, signal=108%
HALLMARK_PROTEIN_SECRETION	95	0.762682	2.08936	0	0.00277628	0.003	9767	tags=84%, list=18%, signal=102%
BIOCARTA_INTEGRIN_PATHWAY	38	0.764814	2.05518	0	0.00388293	0.007	8783	tags=79%, list=16%, signal=94%
BIOCARTA_WNT_PATHWAY	26	0.791961	2.03796	0	0.0029122	0.007	4173	tags=69%, list=8%, signal=75%
BIOCARTA_PGC1A_PATHWAY	23	0.752991	2.02046	0	0.00288801	0.008	9435	tags=70%, list=17%, signal=84%
HALLMARK_MTORC1_SIGNALING	197	0.651853	2.01215	0	0.00310945	0.012	15222	tags=79%, list=28%, signal=109%
BIOCARTA_MAPK_PATHWAY	86	0.697283	2.00722	0	0.00266524	0.012	10169	tags=76%, list=18%, signal=92%
HALLMARK_HEME_METABOLISM	194	0.595512	1.99873	0	0.00249246	0.012	15436	tags=64%, list=28%, signal=89%
HALLMARK_G2M_CHECKPOINT	194	0.76851	1.97699	0	0.00337167	0.019	7391	tags=81%, list=13%, signal=93%
BIOCARTA_BIOPEPTIDES_PATHWAY	43	0.67356	1.97317	0	0.00359901	0.02	10803	tags=65%, list=20%, signal=81%
BIOCARTA_CARM_ER_PATHWAY	35	0.705768	1.97296	0	0.00327183	0.02	12383	tags=77%, list=22%, signal=99%
BIOCARTA_NFAT_PATHWAY	54	0.646659	1.97275	0	0.00299918	0.02	10279	tags=54%, list=19%, signal=66%
BIOCARTA_PITX2_PATHWAY	15	0.825222	1.97227	0	0.00276847	0.02	4082	tags=73%, list=7%, signal=79%
BIOCARTA_AT1R_PATHWAY	33	0.741594	1.97165	0	0.00257072	0.02	8783	tags=76%, list=16%, signal=90%
BIOCARTA_MTOR_PATHWAY	23	0.806587	1.96964	0	0.00239934	0.02	7978	tags=87%, list=14%, signal=102%
HALLMARK_UNFOLDED_PROTEIN_RESPONSE	109	0.683025	1.9681	0	0.00233887	0.02	11737	tags=74%, list=21%, signal=94%
BIOCARTA_MET_PATHWAY	37	0.726936	1.95767	0	0.00250897	0.024	8783	tags=70%, list=16%, signal=83%
BIOCARTA_PYK2_PATHWAY	29	0.754934	1.95354	0	0.00253964	0.025	8783	tags=79%, list=16%, signal=94%
BIOCARTA_ARAP_PATHWAY	17	0.787134	1.95166	0	0.00240598	0.025	6845	tags=76%, list=12%, signal=87%
BIOCARTA_ERK5_PATHWAY	17	0.799242	1.9513	0	0.00228568	0.025	4975	tags=71%, list=9%, signal=78%
BIOCARTA_PTEN_PATHWAY	18	0.828278	1.95123	0	0.00217684	0.025	7084	tags=89%, list=13%, signal=102%
HALLMARK_ANDROGEN_RESPONSE	97	0.613434	1.94739	0	0.00212467	0.025	11861	tags=62%, list=21%, signal=79%
BIOCARTA_P38MAPK_PATHWAY	39	0.711705	1.94695	0	0.00203229	0.025	8186	tags=69%, list=15%, signal=81%
BIOCARTA_MYOSIN_PATHWAY	31	0.707676	1.94135	0.00188679	0.0023927	0.029	11140	tags=77%, list=20%, signal=97%
BIOCARTA_IGF1MTOR_PATHWAY	20	0.774627	1.94002	0	0.00234899	0.03	8435	tags=80%, list=15%, signal=94%
HALLMARK_PI3K_AKT_MTOR_SIGNALING	104	0.650188	1.93864	0	0.00225864	0.03	13112	tags=73%, list=24%, signal=96%
BIOCARTA_GPCR_PATHWAY	35	0.689268	1.93734	0.00188679	0.00225234	0.031	12058	tags=74%, list=22%, signal=95%
BIOCARTA_HDAC_PATHWAY	29	0.708563	1.93653	0	0.00222056	0.032	10279	tags=69%, list=19%, signal=85%
BIOCARTA_MAL_PATHWAY	19	0.769141	1.93417	0	0.00242208	0.033	5912	tags=68%, list=11%, signal=77%
BIOCARTA_PAR1_PATHWAY	37	0.687165	1.93216	0	0.00254861	0.035	11858	tags=73%, list=21%, signal=93%
HALLMARK_E2F_TARGETS	196	0.758449	1.93032	0.00189036	0.00253246	0.035	8178	tags=82%, list=15%, signal=95%
BIOCARTA_VEGF_PATHWAY	29	0.739648	1.92861	0	0.00251866	0.037	8497	tags=76%, list=15%, signal=90%
HALLMARK_TGF_BETA_SIGNALING	54	0.698181	1.92633	0	0.00244234	0.037	10800	tags=74%, list=20%, signal=92%
HALLMARK_P53_PATHWAY	196	0.561391	1.92097	0	0.00278237	0.039	18232	tags=72%, list=33%, signal=107%
BIOCARTA_CREB_PATHWAY	27	0.706198	1.92058	0	0.00270287	0.039	7084	tags=59%, list=13%, signal=68%
HALLMARK_UV_RESPONSE_UP	154	0.554459	1.9186	0.00188324	0.00271656	0.04	16716	tags=62%, list=30%, signal=89%
HALLMARK_GLYCOLYSIS	198	0.558622	1.91806	0	0.00264314	0.04	17539	tags=68%, list=32%, signal=99%
BIOCARTA_HIF_PATHWAY	15	0.792764	1.91755	0	0.00257358	0.04	10474	tags=93%, list=19%, signal=115%
BIOCARTA_NFKB_PATHWAY	23	0.756464	1.91531	0	0.00256139	0.04	9718	tags=87%, list=18%, signal=105%
BIOCARTA_TNFR1_PATHWAY	29	0.768074	1.91393	0	0.00249736	0.04	8783	tags=86%, list=16%, signal=102%
BIOCARTA_RAS_PATHWAY	23	0.755893	1.91186	0.00192308	0.00254236	0.042	5912	tags=70%, list=11%, signal=78%
BIOCARTA_TOLL_PATHWAY	37	0.689916	1.9113	0	0.00253708	0.043	10169	tags=73%, list=18%, signal=89%
BIOCARTA_GSK3_PATHWAY	27	0.699942	1.91075	0.00189394	0.00247808	0.043	9515	tags=67%, list=17%, signal=80%
BIOCARTA_HIVNEF_PATHWAY	58	0.69924	1.90956	0	0.00246896	0.045	13728	tags=88%, list=25%, signal=117%
BIOCARTA_IL6_PATHWAY	22	0.746606	1.90171	0	0.00283481	0.049	8783	tags=73%, list=16%, signal=86%

## Sheet: Sheet2
Enrichment plots from gene set enrichment analysis (GSEA) in MSigDB collection c2.cp.kegg.v6.2.symbols.gmt)
Gene set name	SIZE	ES	NES	NOM p-val	FDR q-val	FWER p-val	RANK AT MAX	LEADING EDGE
KEGG_OOCYTE_MEIOSIS	110	0.713886	2.21214	0	0	0	9262	tags=66%, list=17%, signal=80%
KEGG_REGULATION_OF_AUTOPHAGY	34	0.701677	2.20913	0	0	0	9063	tags=50%, list=16%, signal=60%
KEGG_UBIQUITIN_MEDIATED_PROTEOLYSIS	130	0.763185	2.1338	0	0	0	7627	tags=78%, list=14%, signal=90%
KEGG_RNA_DEGRADATION	56	0.779158	2.11099	0	0.0008	0.001	8326	tags=77%, list=15%, signal=90%
KEGG_BASAL_TRANSCRIPTION_FACTORS	35	0.778682	2.09995	0	0.00064	0.001	9997	tags=83%, list=18%, signal=101%
KEGG_LONG_TERM_POTENTIATION	69	0.630002	2.05725	0	0.00246749	0.005	13742	tags=62%, list=25%, signal=83%
KEGG_GLIOMA	65	0.631802	2.04266	0	0.00257923	0.006	16657	tags=75%, list=30%, signal=108%
KEGG_NEUROTROPHIN_SIGNALING_PATHWAY	125	0.666371	2.03335	0	0.00309619	0.008	7226	tags=58%, list=13%, signal=66%
KEGG_GLYCOSYLPHOSPHATIDYLINOSITOL_GPI_ANCHOR_BIOSYNTHESIS	25	0.774913	2.02847	0	0.00288254	0.008	7043	tags=72%, list=13%, signal=82%
KEGG_CELL_CYCLE	124	0.731577	2.02467	0	0.00259428	0.008	9316	tags=77%, list=17%, signal=93%
KEGG_SMALL_CELL_LUNG_CANCER	84	0.651981	2.00967	0	0.0037446	0.014	13188	tags=73%, list=24%, signal=95%
KEGG_PROGESTERONE_MEDIATED_OOCYTE_MATURATION	85	0.657341	2.00689	0	0.00353232	0.015	13152	tags=71%, list=24%, signal=92%
KEGG_N_GLYCAN_BIOSYNTHESIS	46	0.7274	2.0006	0	0.00354465	0.015	10756	tags=83%, list=19%, signal=102%
KEGG_CHRONIC_MYELOID_LEUKEMIA	73	0.672154	1.99883	0	0.00329146	0.015	13921	tags=79%, list=25%, signal=106%
KEGG_ENDOCYTOSIS	176	0.631122	1.98004	0	0.00434744	0.02	12285	tags=65%, list=22%, signal=84%
KEGG_INSULIN_SIGNALING_PATHWAY	137	0.608192	1.97693	0	0.00426265	0.021	13147	tags=59%, list=24%, signal=77%
KEGG_ERBB_SIGNALING_PATHWAY	86	0.640443	1.97306	0	0.00451663	0.021	16756	tags=80%, list=30%, signal=115%
KEGG_GNRH_SIGNALING_PATHWAY	101	0.596747	1.96933	0	0.00489329	0.026	13742	tags=60%, list=25%, signal=80%
KEGG_APOPTOSIS	86	0.649903	1.96923	0	0.00463575	0.026	13898	tags=74%, list=25%, signal=99%
KEGG_MTOR_SIGNALING_PATHWAY	51	0.666663	1.96651	0	0.00446263	0.026	5579	tags=57%, list=10%, signal=63%
KEGG_MAPK_SIGNALING_PATHWAY	265	0.562878	1.95942	0	0.00468629	0.028	14130	tags=56%, list=26%, signal=75%
KEGG_REGULATION_OF_ACTIN_CYTOSKELETON	211	0.588828	1.95462	0	0.00476996	0.028	14087	tags=60%, list=25%, signal=80%
KEGG_TIGHT_JUNCTION	128	0.581725	1.94956	0	0.00490247	0.03	13670	tags=55%, list=25%, signal=74%
KEGG_SPHINGOLIPID_METABOLISM	36	0.662284	1.94758	0	0.0046982	0.03	13713	tags=72%, list=25%, signal=96%
KEGG_PATHWAYS_IN_CANCER	321	0.572079	1.94672	0	0.00456021	0.03	16852	tags=66%, list=30%, signal=95%
KEGG_PROSTATE_CANCER	89	0.615992	1.94091	0	0.0045639	0.03	16756	tags=76%, list=30%, signal=109%
KEGG_NON_SMALL_CELL_LUNG_CANCER	54	0.643529	1.93445	0	0.00485065	0.03	16756	tags=83%, list=30%, signal=119%
KEGG_PYRIMIDINE_METABOLISM	96	0.650783	1.9335	0	0.00498026	0.032	12384	tags=68%, list=22%, signal=87%
KEGG_PHOSPHATIDYLINOSITOL_SIGNALING_SYSTEM	76	0.635729	1.93181	0	0.00510561	0.035	13742	tags=72%, list=25%, signal=96%
KEGG_VASOPRESSIN_REGULATED_WATER_REABSORPTION	44	0.694736	1.93115	0	0.00493542	0.035	12574	tags=77%, list=23%, signal=100%
KEGG_INOSITOL_PHOSPHATE_METABOLISM	54	0.663992	1.93068	0	0.00483356	0.035	10699	tags=69%, list=19%, signal=85%
KEGG_LYSOSOME	119	0.642173	1.92881	0	0.00499341	0.038	15696	tags=79%, list=28%, signal=110%
KEGG_NUCLEOTIDE_EXCISION_REPAIR	44	0.74594	1.92586	0	0.00492771	0.038	11777	tags=91%, list=21%, signal=115%
KEGG_SPLICEOSOME	123	0.745699	1.92238	0	0.00493994	0.04	10767	tags=84%, list=19%, signal=104%
KEGG_RIG_I_LIKE_RECEPTOR_SIGNALING_PATHWAY	69	0.599628	1.91797	0.00184843	0.0050624	0.043	9276	tags=46%, list=17%, signal=56%
KEGG_P53_SIGNALING_PATHWAY	65	0.612539	1.91347	0	0.00517893	0.046	16299	tags=77%, list=29%, signal=109%
KEGG_HOMOLOGOUS_RECOMBINATION	26	0.790262	1.91083	0	0.00513402	0.046	6688	tags=85%, list=12%, signal=96%
KEGG_PANCREATIC_CANCER	69	0.663355	1.90906	0	0.00527977	0.048	16756	tags=88%, list=30%, signal=127%
KEGG_NOTCH_SIGNALING_PATHWAY	47	0.664561	1.90822	0	0.00517709	0.049	10658	tags=68%, list=19%, signal=84%
